# Supplementary material for: Validation of skinfold equations and alternative methods for the determination of fat-free mass in young athletes
Source: Front Sports Act Living. 2023 Aug 11;5:1240252. doi: 10.3389/fspor.2023.1240252 (PMC10453806; doi:10.3389/fspor.2023.1240252)
Supplement: Supplementary file 1 [file DataSheet1.zip]

Archive with 8 entries (8 files):
- Image 1.TIF
- Image 2.TIF
- Image 3.TIF
- Image 4.TIF
- Image 5.TIF
- Image 6.TIF
- Supplementary Results.DOCX
- Supplementary Table.DOCX
